# Supplementary material for: Effects of Chronic 100 mg/kg Cannabidiol Treatment in Male Double Transgenic APPSwe/PS1∆E9 Mice
Source: Pharmaceuticals (Basel). 2026 Feb 27;19(3):374. doi: 10.3390/ph19030374 (PMC13029102; doi:10.3390/ph19030374)
Supplement: Supplementary file 1 [file pharmaceuticals-19-00374-s001.zip]

Archive with 1 entries (1 files):
- pharmaceuticals-4120053-supplementary.pdf
